# Supplementary material for: Structures and Anti-Allergic Activities of Natural Products from Marine Organisms
Source: Mar Drugs. 2023 Feb 25;21(3):152. doi: 10.3390/md21030152 (PMC10056057; doi:10.3390/md21030152)
Supplement: Supplementary file 1 [file marinedrugs-21-00152-s001.zip]

Archive with 1 entries (1 files):
- marinedrugs-2152809-supplementary.pdf
